# Supplementary material for: Ginsenosides as Potential Natural Ligands of SLC3A2: Computational Insights in Cancer
Source: Life (Basel). 2025 Jun 4;15(6):907. doi: 10.3390/life15060907 (PMC12194096; doi:10.3390/life15060907)
Supplement: Supplementary file 1 [file life-15-00907-s001.zip]

Archive with 3 entries (3 files):
- Proof-Supplementary Tables.pdf
- Supplementary figure-Revised with 1200dpi.pdf
- Supplmentary Files S1.xlsx
