# Supplementary material for: Ginsenosides as Potential Natural Ligands of SLC3A2: Computational Insights in Cancer
Source: Life (Basel). 2025 Jun 4;15(6):907. doi: 10.3390/life15060907 (PMC12194096; doi:10.3390/life15060907)
Supplement: Supplementary file 1 [file life-15-00907-s001.zip › Supplmentary Files S1.xlsx]

## Sheet: List of Ginsenosides used
(20R)-Ginsenoside Rg2.pdb
(20R)-Ginsenoside Rg3.pdb
(20R)-Ginsenoside Rh1.pdb
(20S)-Ginsenoside Rg2 (Chikusetsusaponin I).pdb
(20S)-Ginsenoside Rg3.pdb
(20S)-Ginsenoside Rh1.pdb
20(S)-PPD.pdb
20(S)-PPT.pdb
20(S)-PT.pdb
20,25-Epoxydammaran-2-en-6,12-diol.pdb
24(R)- Ginsenoside Rg7.pdb
24(S)- Ginsenoside Rg7 (Majoroside F2).pdb
25 OH-PPD.pdb
25 OH-PPT.pdb
3-Methyl-28-nordammaran-2-en-6,12-diol.pdb
3-keto-20(S)-protopanaxatriol.pdb
3b-trans-Feruloyloxy-16b-hydroxylup-20(29)-ene.pdb
5a,6b-dihydroxydaucosterol.pdb
Chikusetsusaponin L9bc.pdb
Compound K.pdb
Compound Mc.pdb
Compound O.pdb
Compound Y.pdb
Dammar-(E)-20(22)-ene-3,12,25-triol.pdb
Daucosterol.pdb
Floralginsenoside A.pdb
Floralginsenoside B.pdb
Floralginsenoside C.pdb
Floralginsenoside D.pdb
Floralginsenoside E.pdb
Floralginsenoside F.pdb
Floralginsenoside G.pdb
Floralginsenoside H.pdb
Floralginsenoside I.pdb
Floralginsenoside J.pdb
Floralginsenoside K.pdb
Floralginsenoside Ka.pdb
Floralginsenoside Kb.pdb
Floralginsenoside Kc.pdb
Floralginsenoside La.pdb
Floralginsenoside Lb.pdb
Floralginsenoside M.pdb
Floralginsenoside N.pdb
Floralginsenoside P.pdb
Floralginsenoside Ta.pdb
Floralginsenoside Tb.pdb
Floralginsenoside Tc.pdb
Floralginsenoside Td.pdb
Ginsenoside 20-Glc-Rf.pdb
Ginsenoside F1.pdb
Ginsenoside F2.pdb
Ginsenoside F3.pdb
Ginsenoside F4.pdb
Ginsenoside F5.pdb
Ginsenoside I.pdb
Ginsenoside II.pdb
Ginsenoside III.pdb
Ginsenoside Ki.pdb
Ginsenoside Km.pdb
Ginsenoside M7cd.pdb
Ginsenoside Mc.pdb
Ginsenoside Mc1.pdb
Ginsenoside ROA.pdb
Ginsenoside Ra1.pdb
Ginsenoside Ra2.pdb
Ginsenoside Ra3.pdb
Ginsenoside Ra4.pdb
Ginsenoside Rb1.pdb
Ginsenoside Rb2.pdb
Ginsenoside Rb3.pdb
Ginsenoside Rc.pdb
Ginsenoside Rd.pdb
Ginsenoside Re.pdb
Ginsenoside Rf.pdb
Ginsenoside Rf2.pdb
Ginsenoside Rg1.pdb
Ginsenoside Rg5.pdb
Ginsenoside Rg6.pdb
Ginsenoside Rg7.pdb
Ginsenoside Rh2 (R).pdb
Ginsenoside Rh2 (S).pdb
Ginsenoside Rh3.pdb
Ginsenoside Rh4.pdb
Ginsenoside Rh5.pdb
Ginsenoside Rh6.pdb
Ginsenoside Rh7.pdb
Ginsenoside Rh8.pdb
Ginsenoside Rh9.pdb
Ginsenoside Rk1.pdb
Ginsenoside Rk2.pdb
Ginsenoside Rk3.pdb
Ginsenoside Ro (Chikusetsusaponin V).pdb
Ginsenoside Rp1.pdb
Ginsenoside Rs1.pdb
Ginsenoside Rs2.pdb
Ginsenoside Rs3 (R).pdb
Ginsenoside Rs3 (S).pdb
Ginsenoside Rs4.pdb
Ginsenoside Rs5.pdb
Ginsenoside Rs6.pdb
Ginsenoside Rs7.pdb
Ginsenoside SL1.pdb
Ginsenoside SL2.pdb
Gypenoside XVII.pdb
Isodehydroprotopanaxatriol.pdb
Isoginsenoside Rh3.pdb
Koryoginsenoside R1.pdb
Koryoginsenoside R2.pdb
Majoroside F6.pdb
Malonyl Notoginsenoside R4.pdb
Malonyl ginsenoside Ra3.pdb
Malonyl ginsenoside Rb1.pdb
Malonyl ginsenoside Rb2.pdb
Malonyl ginsenoside Rc.pdb
Malonyl ginsenoside Rd.pdb
Methyl ester ginsenoside Ro.pdb
Notoginsenoside E.pdb
Notoginsenoside R1.pdb
Notoginsenoside R2.pdb
Notoginsenoside R4.pdb
Polyacetyleneginsenoside Ro.pdb
Pseudoginsenoside RC1.pdb
Pseudoginsenoside Rs1.pdb
Quinquenoside R1.pdb
Saringosteryl_glucoside.pdb
Vina-ginsenoside R4.pdb
floralginsenoside O.pdb
panaxadione.pdb

## Sheet: Docking_Score
Compound Name	Binding energy
Km	-9.3
Ro	-9.1
CK	-8.7
Rk1	-8
DEX	-7.8
Ra1	-7.7
FL_I	-7.5
PPD_S	-7.5
Rg6	-7.5
FL_J	-7.2
PT_S	-7.2
Ki	-7
F4	-7
FL_D	-7
Rh2_R	-7
FL_P	-6.9
Rg3_R	-6.9
Rh2_S	-6.9
FL_G	-6.9
Rb3	-6.9
Rf	-6.9
Rg5	-6.9
CY	-6.9
Rk2	-6.8
F5	-6.8
FL_C	-6.7
FL_F	-6.7
FL_H	-6.7
Rc	-6.7
F2	-6.7
F3	-6.7
FL_E	-6.7
Rb2	-6.7
Re	-6.7
Rg7_R	-6.7
Rh5	-6.7
FL_A	-6.7
FL_K	-6.5
Rg2_R	-6.5
Rg7_S	-6.5
Rh1_S	-6.5
25_PPT	-6.5
FL_M	-6.5
Rg1	-6.5
Rg3_S	-6.5
Rk3	-6.2
Rh4	-6.2
Rh6	-6.2
25_PPD	-6.2
FL_O	-6.2
Rg2_S	-6.2
Rh3	-6.2
Rh9	-6.2
FL_N	-6.2
Rh1_R	-6.1
Rh8	-6.1
F1	-6.1
Rb1	-6.1
PPT_S	-6.1
Rd	-6
Rg7	-6
Rh7	-6
CO	-6
Tyrosine	-5.3
